# Supplementary material for: The Secondary Use of Data to Support Medication Safety in the Hospital Setting: A Systematic Review and Narrative Synthesis
Source: Pharmacy (Basel). 2021 Dec 13;9(4):198. doi: 10.3390/pharmacy9040198 (PMC8706071; doi:10.3390/pharmacy9040198)
Supplement: Supplementary file 1 [file pharmacy-09-00198-s001.zip]

Archive with 1 entries (1 files):
- pharmacy-1456028-supplementary.pdf
